# Supplementary material for: Disturbance of skin sensation and autism spectrum disorder: A bidirectional Mendelian randomization study
Source: Brain Behav. 2023 Sep 5;13(11):e3238. doi: 10.1002/brb3.3238 (PMC10636404; doi:10.1002/brb3.3238)
Supplement: Supplementary file 1 — Appendix Appendix 1 Basic information on SNP loci. Appendix 2 Results of MR analysis. Appendix 3 Results of heterogeneity analysis. Appendix 4 Results of pleiotropy analysis. Appendix 5 Results of MR‐PRESSO analysis. [file BRB3-13-e3238-s001.xlsx]

## Sheet: Appendix_data
Appendix S1 Basic information on SNP loci
SNP	Exposure	Samplesize	Effect_allele	Other_allele	chr.	β	SE	Pos	p	F
rs10190633	DSS	46351	G	C	2	-0.1303	0.0274	2737960	1.9e-06	22.6145
rs1432217	DSS	46351	T	C	2	0.1987	0.0428	137872257	3.36e-06	21.553
rs77724093	DSS	46351	A	G	4	0.5773	0.1214	128287061	2e-06	22.6134
rs940988	DSS	46351	T	C	7	0.1873	0.0389	2663092	1.461e-06	23.1834
rs117387967	DSS	46351	C	T	7	0.3482	0.0745	94982662	2.95e-06	21.8446
rs111687369	DSS	46351	T	C	9	-0.3586	0.0754	12594874	1.98e-06	22.6192
rs10437398	DSS	46351	C	T	10	0.1255	0.0258	55263661	1.11e-06	23.6618
rs11185408	ASD	46351	A	G	1	-0.0686965	0.0138	104792257	6.98e-07	24.7806
rs6692705	ASD	46351	G	A	1	-0.0656005	0.0141	193502609	3.26e-06	21.6459
rs78653484	ASD	46351	T	C	1	-0.176296	0.0385	147183927	4.67e-06	20.9683
rs2391769	ASD	46351	G	A	1	0.0769026	0.0145	96978961	1.14e-07	28.1285
rs6701243	ASD	46351	C	A	1	-0.0735014	0.0144	99092784	3.07e-07	26.0535
rs79940520	ASD	46351	G	A	3	0.0953992	0.0207	191838169	4.26e-06	21.2397
rs1452075	ASD	46351	T	C	3	0.080704	0.0155	62481063	2.07e-07	27.1098
rs4916723	ASD	46351	C	A	5	0.067305	0.0141	87854395	1.92e-06	22.7854
rs325485	ASD	46351	G	A	5	-0.0728043	0.0143	103995368	3.25e-07	25.9204
rs72934503	ASD	46351	G	A	6	0.0704976	0.0141	98583488	5.89e-07	24.9983
rs9366877	ASD	46351	G	A	6	-0.0684994	0.0139	11730878	9.05e-07	24.2853
rs9389208	ASD	46351	T	C	6	0.0672006	0.0144	135035609	3.12e-06	21.7782
rs16879023	ASD	46351	A	G	6	-0.0957953	0.0201	16753147	1.76e-06	22.7141
rs740883	ASD	46351	T	A	6	0.113695	0.0238	29575405	1.69e-06	22.8207
rs12203328	ASD	46351	C	G	6	0.0697033	0.0153	23767038	4.91e-06	20.7551
rs111931861	ASD	46351	G	A	7	0.216901	0.0409	104744219	1.12e-07	28.124
rs7783557	ASD	46351	C	T	7	-0.0670042	0.0146	71646872	4.36e-06	21.0619
rs76397219	ASD	46351	G	A	8	0.140297	0.0303	60390318	3.57e-06	21.4393
rs11787216	ASD	46351	T	C	8	-0.0692	0.0147	142615222	2.59e-06	22.1604
rs10110094	ASD	46351	G	A	8	-0.0906996	0.0191	131472047	2.05e-06	22.5499
rs10099100	ASD	46351	C	G	8	0.0843044	0.0147	10576775	1.07e-08	32.8901
rs28729902	ASD	46351	G	A	9	0.0839035	0.0178	76179384	2.34e-06	22.2188
rs45595836	ASD	46351	T	C	10	0.138996	0.0272	16691399	3.13e-07	26.1136
rs4750990	ASD	46351	C	T	10	0.0680968	0.0141	130488026	1.37e-06	23.3247
rs141319505	ASD	46351	G	A	10	-0.290698	0.061	65421442	1.88e-06	22.7104
rs78827416	ASD	46351	A	G	10	0.130502	0.0266	72749037	9e-07	24.0697
rs644552	ASD	46351	A	G	11	0.159403	0.0346	102735140	4.21e-06	21.2247
rs35404050	ASD	46351	T	C	12	0.0843044	0.0176	73196902	1.61e-06	22.9443
rs77691144	ASD	46351	C	T	13	0.207406	0.0435	66970212	1.91e-06	22.7334
rs112635299	ASD	46351	T	G	14	0.220997	0.0432	94838142	3.04e-07	26.1701
rs78058104	ASD	46351	A	G	15	0.187898	0.0397	93953737	2.22e-06	22.4008
rs141455452	ASD	46351	G	T	17	-0.0784044	0.0159	44019083	8.94e-07	24.3157
rs292441	ASD	46351	A	G	18	-0.0724954	0.0149	55872558	1.12e-06	23.6727
rs149923766	ASD	46351	G	T	19	0.237306	0.0484	37980494	9.61e-07	24.0396
rs2224274	ASD	46351	T	C	20	0.0709989	0.0138	14760747	2.86e-07	26.4695
rs910805	ASD	46351	A	G	20	-0.0956963	0.016	21248116	2.04e-09	35.7726
rs144911765	ASD	46351	C	T	21	0.190096	0.0403	37255329	2.36e-06	22.2503
Appendix S2 Results of MR analysis
	Method	nSNP	β	se	lc	uc	p	or	or_lci95	or_uci95
DSS	MR Egger	6	0.201356	0.0899233	0.0251062	0.377605	0.088701	1.22306	1.02542	1.45879
	Weighted median	6	0.124169	0.0616506	0.00333369	0.245004	0.0440018	1.13221	1.00334	1.27763
	IVW	6	0.118502	0.0458607	0.0286152	0.208389	0.00976736	1.12581	1.02903	1.23169
	Simple mode	6	0.082994	0.0851922	-0.0839827	0.249971	0.374701	1.08654	0.919447	1.28399
	Weighted mode	6	0.116704	0.082684	-0.0453567	0.278764	0.217204	1.12379	0.955657	1.3215
ASD	MR Egger	30	0.0330565	0.203322	0.872015	-0.365455	0.431568	1.03361	0.693881	1.53967
	Weighted median	30	-0.102124	0.091514	0.264447	-0.281492	0.0772431	0.902917	0.754657	1.08031
	IVW	30	-0.0692759	0.0665162	0.297648	-0.199648	0.0610958	0.933069	0.819019	1.063
	Simple mode	30	-0.0687403	0.185013	0.712934	-0.431366	0.293885	0.933569	0.649621	1.34163
	Weighted mode	30	-0.0885055	0.165754	0.597441	-0.413383	0.236372	0.915298	0.661409	1.26665
Appendix S3 Results of heterogeneity analysis
	Method	Q	p
DSS	MR Egger	1.36361	0.850495
	IVW	2.51098	0.77484
ASD	MR Egger	32.6407	0.249226
	IVW	32.9337	0.28042
Appendix S4 Results of pleiotropy analysis
	Egger_intercept	se	p
DSS	-0.0226676	-0.0226676	0.344428
ASD	-0.00897045	0.0178929	0.620051
Appendix S5 Results of MR-PRESSO analysis
	Global Test	p
DSS	195.493	0.226
ASD	36.383	0.383
